# Supplementary material for: Antitumor and Antibacterial Activity of Ni(II), Cu(II), Ag(I), and Hg(II) Complexes with Ligand Derived from Thiosemicarbazones: Characterization and Theoretical Studies
Source: Molecules. 2023 Mar 13;28(6):2590. doi: 10.3390/molecules28062590 (PMC10058203; doi:10.3390/molecules28062590)
Supplement: Supplementary file 1 [file molecules-28-02590-s001.zip]

Archive with 1 entries (1 files):
- molecules-2254899-supplementary.pdf
